# Supplementary material for: Ungulate Vehicle Collisions in a Peri-Urban Environment: Consequences of Transportation Infrastructures Planned Assuming the Absence of Ungulates
Source: PLoS One. 2014 Sep 24;9(9):e107713. doi: 10.1371/journal.pone.0107713 (PMC4174520; doi:10.1371/journal.pone.0107713)
Supplement: Database S1 — Original data set. (XLSX) [file pone.0107713.s001.xlsx]

## Sheet: Hoja1
id	CoordX	CoorY	species	species	positive	road	length road	Sinuosity	altitude	slope	IMD	Percent vehicles	IMD pesados	velocity	fragmentation500	mfrag500	deciduos500	holm oak 500	bushes l500	timber plantation500	open fields500	river	dist building	dist urban area	dist forest	dist between forests	fence
1	466740	4.78497e+06	corzo	1	1	3629	1100	1.1	640	1	520	4	20.8	30	7	110363	52901	0	194454	55121	470066	430	106	1399	146	758	0
2	469413	4.78636e+06	corzo	1	1	3622	1430.86	1.43086	340	1	295	5	14.75	40	12	64378.5	20990	0	239	9167	742146	562	75	75	105	750	0
3	470459	4.78533e+06	corzo	1	1	3629	1590	1.59	240	2	520	4	20.8	40	10	77254.1	176760	0	0	34951	560830	163	200	238	112	284	0
4	467977	4.7855e+06	0	0	0	3622	1024.12	1.02412	340	5	295	5	14.75	40	18	42919	242593	0	108779	160095	259074	233	140	255	3	6	0
5	465190	4.78498e+06	0	0	0	3622	1590.77	1.59077	440	1	295	5	14.75	40	13	59426.4	26617	0	25974	18915	701037	35	169	302	512	929	0
6	469023	4.78865e+06	0	0	0	630	1210.55	1.21055	180	5	1803	8	144.24	70	13	59426.3	290105	27028	21941	33957	345311	67	5	480	43	214	0
7	471781	4.78679e+06	0	0	0	630	1014	1.014	220	5	2137	8	170.96	70	8	96567.6	260329	0	0	10056	502156	18	22	286	126	307	0
8	471914	4.78791e+06	jabali	2	1	4675	1456.86	1.45686	280	2	434	4	17.36	30	6	128757	41728	0	0	0	730816	232	114	143	198	619	0
9	474064	4.78744e+06	corzo	1	1	630	1455.83	1.45583	280	2	2137	8	170.96	50	12	64378.6	110295	0	0	53883	608365	949	174	248	55	142	0
10	475272	4.78776e+06	0	0	0	630	1284	1.284	320	2	2137	8	170.96	70	7	110363	94421	0	0	99713	578409	238	185	185	231	363	0
11	479076	4.79267e+06	0	0	0	2617	1016.32	1.01632	140	1	2290	7	160.3	70	14	55181.4	49451	205696	0	123808	393585	24	210	340	2	33	0
12	480522	4.78748e+06	0	0	0	630	1347.87	1.34787	280	2	2290	7	160.3	60	10	77254.1	5659	0	14288	186194	566400	88	285	352	3	10	0
13	481625	4.78908e+06	0	0	0	4613	1144.55	1.14455	240	3	572	4	22.88	50	4	193136	13707	0	0	92414	666421	474	236	530	58	174	0
14	482320	4.78749e+06	corzo	1	1	630	1080	1.08	240	2	2290	7	160.3	40	17	45443.6	122090	0	0	78078	572373	43	31	86	157	648	0
15	483442	4.78853e+06	0	0	0	3614	1089.94	1.08994	220	5	818	7	57.26	60	14	55181.6	226523	17939	11238	234559	282283	42	373	404	3	6	0
16	483575	4.78678e+06	0	0	0	630	1122.19	1.12219	320	3	2485	6	149.1	70	8	96567.8	213032	0	26755	200304	332451	102	276	390	3	6	0
17	484460	4.78985e+06	corzo	1	1	3614	1277	1.277	160	3	818	7	57.26	40	16	48283.9	305659	119427	1794	187834	157829	119	72	264	3	51	0
18	484707	4.7856e+06	corzo	1	1	630	1372.12	1.37212	320	2	2068	8	165.44	70	8	96567.8	29127	0	0	534406	209009	530	386	475	3	6	0
19	485230	4.78754e+06	0	0	0	3611	1310.23	1.31023	340	1	191	5	9.55	50	13	59426.3	43755	0	18101	46035	664651	25	69	96	259	531	0
20	486809	4.78819e+06	jabali	2	1	3611	1027.68	1.02768	300	7	191	5	9.55	50	6	128757	16913	0	325056	381861	48712	46	335	350	3	6	0
21	487085	4.78663e+06	0	0	0	2701	1047.22	1.04722	260	4	2717	8	217.36	50	12	64378.5	98534	0	0	164857	509151	329	75	125	94	473	0
22	487522	4.78952e+06	corzo	1	1	2701	1344.44	1.34444	120	3	3200	8	256	50	8	96567.8	29604	0	0	216054	526884	120	20	60	113	225	0
23	487199	4.79143e+06	0	0	0	3601	1059	1.059	100	1	665	5	33.25	50	13	59426.4	84680	0	290	22997	664576	54	14	82	342	893	0
24	486723	4.79336e+06	jabali	2	1	3601	1455.35	1.45535	240	3	665	5	33.25	60	15	51502.9	156054	0	0	219262	389391	364	44	108	3	98	0
25	488331	4.7915e+06	corzo	1	1	2701	1165.38	1.16538	120	0	4667	7	326.69	80	11	70231.2	61841	0	58502	230963	421237	46	30	119	3	48	0
26	488721	4.79221e+06	jabali	2	1	2701	1051	1.051	60	5	5694	7	398.58	90	11	70231.2	25664	0	178184	259739	290613	40	126	229	37	82	0
27	489025	4.79066e+06	0	0	0	3631	1342.36	1.34236	100	1	523	5	26.15	50	9	85838.1	121113	0	0	326104	325326	81	173	241	3	6	0
28	491251	4.79034e+06	corzo	1	1	3632	1187	1.187	160	2	1542	6	92.52	50	11	70231.2	356006	0	7013	110916	279535	46	30	119	3	48	0
29	489757	4.79372e+06	0	0	0	2701	1055.19	1.05519	60	5	5694	6	341.64	90	9	85838	87696	0	133773	486105	64968	109	96	115	3	39	0
30	490176	4.79538e+06	corzo	1	1	2701	1298	1.298	20	3	6185	7	432.95	50	10	77254.4	20291	0	235295	333976	182982	50	29	322	50	103	0
31	489310	4.79723e+06	0	0	0	634	1066.51	1.06651	60	1	4350	7	304.5	47	8	96568	1230	0	14992	52679	703643	54	25	30	424	944	0
32	491888	4.79633e+06	0	0	0	634	1000	1	80	5	12518	8	1001.44	40	7	110363		0	0	57651	693982	531	25	25	299	527	0
33	489976	4.79909e+06	corzo	1	1	3795	1473.58	1.47358	40	3	4265	6	255.9	50	22	35115.5	44944	0	184633	169481	348968	16	15	58	3	68	0
34	491498	4.79819e+06	jabali	2	1	A8	1005	1.005	42	1	48213	9	4339.17	120	7	110363	3817	28896	83635	0	656194	549	92	282	33	180	1
35	491926	4.79981e+06	0	0	0	2794	1011.35	1.01135	100	2	4275	6	256.5	80	7	110363		12900	0	0	759643	354	50	100	240	640	0
36	493058	4.8005e+06	0	0	0	639	1100	1.1	20	6	2923	10	292.3	20	9	70234.1	10287	0	93268	0	528552	700	25	25	340	3000	1
37	493258	4.79746e+06	0	0	0	A8	1010	1.01	140	2	74286	10	7428.6	120	4	193136		3512	0	0	769031	376	59	680	483	1700	1
38	496995	4.79551e+06	corzo	1	1	A8	1010	1.01	60	2	98780	10	9878	71	4	193136		0	0	0	772543	237	80	135	1293	2190	1
39	497994	4.79409e+06	corzo	1	1	745	1000	1	20	0	8599	6	515.94	62	7	110363	35039	0	73713	0	663792	46	3	3	335	4460	0
40	499421	4.79301e+06	0	0	0	A8	1000	1	20	0	136190	8	10895.2	78	6	128757	21377	0	0	0	751166	34	60	60	589	3600	1
41	495312	4.7953e+06	0	0	0	634	1000	1	80	3	8815	9	793.35	56	8	96567.9		0	0	0	593192	40	3	3	380	2014	0
42	502712	4.79568e+06	0	0	0	Avan	1000	1	40	2	119496	5	5974.8	71	3	257514		0	0	0	772542	400	51	218	392	922	0
43	500733	4.79581e+06	0	0	0	739	1005	1.005	20	0	14821	5	741.05	70	3	257514		0	0	0	589491	10	15	30	229	5520	0
44	500153	4.79988e+06	0	0	0	Ava	1005	1.005	10	0	72856	4	2914.24	99	10	77254.4	61293	0	21481	56201	632612	238	142	204	30	346	0
45	500248	4.80238e+06	0	0	0	coruribe	1192.74	1.19274	20	2	31998	5	1599.9	54	17	45443.8	33462	0	235269	78777	425036	66	191	200	50	200	0
46	501608	4.80404e+06	0	0	0	2122	1032	1.032	60	1	12335	5	616.75	60	14	55181.6	8884	0	29210	78044	656404	311	62	70	3	176	0
47	503225	4.80572e+06	jabali	2	1	2122	1375.14	1.37514	40	2	8099	4	323.96	50	18	42919.1	101022	0	149319	67436	454767	245	77	110	65	137	0
48	503235	4.80303e+06	0	0	0	634	1174.4	1.1744	60	0	7277	5	363.85	50	9	85838		18486	44460	12428	697168	450	15	15	436	820	0
49	503482	4.80147e+06	jabali	2	1	3124	1048	1.048	140	3	4624	4	184.96	80	9	85838.1	4845	0	544428	150191	73079	215	64	382	10	165	0
50	504528	4.80409e+06	jabali	2	1	2704	1076	1.076	40	3	5214	5	260.7	80	16	48284.1	325041	0	162895	254963	29647	110	156	866	3	10	0
51	506183	4.80541e+06	0	0	0	2120	1029.22	1.02922	60	3	5636	5	281.8	60	11	70231.1	51932	0	138162	0	558423	400	131	510	3	10	0
52	507772	4.80783e+06	0	0	0	2153	1050	1.05	80	3	1647	5	82.35	60	17	45443.6	229825	20891	73425	189555	258845	77	66	617	3	34	0
53	509940	4.80906e+06	0	0	0	3152	1139	1.139	80	1	548	4	21.92	30	9	79668.7	14423	24084	213607	41174	423730	752	229	1238	235	825	0
54	512651	4.80796e+06	0	0	0	3152	1603.12	1.60312	240	5	548	4	21.92	30	3	257514	34996	0	0	737547	0	109	943	1899	3	10	0
55	510692	4.80619e+06	0	0	0	3187	1074.08	1.07408	80	4	777	4	31.08	70	15	51502.9	110365	0	13160	442389	206630	46	130	130	3	176	0
56	509265	4.80384e+06	0	0	0	2120	1008.66	1.00866	80	3	5630	5	281.5	90	15	51502.7	99810	0	100809	446398	125524	29	302	539	3	10	0
57	509436	4.79994e+06	jabali	2	1	3709	1031	1.031	80	2	2475	6	148.5	80	16	48284	63222	0	47645	258813	402864	395	44	225	112	239	0
58	513374	4.80073e+06	jabali	2	1	631	1046	1.046	40	0	10365	7	725.55	87	4	193136		0	0	16943	755600	148	33	70	3	69	0
59	510977	4.79845e+06	jabali	2	1	CMUN	1004	1.004	60	1	30415	4	1216.6	109	10	77254.3	9319	0	41050	84278	637896	268	37	50	172	515	0
60	510264	4.79676e+06	corzo	1	1	CMUN	1000	1	120	5	30415	4	1216.6	109	10	77254.2	47065	62613	37547	517102	108215	734	417	425	10	45	0
61	509988	4.7959e+06	jabali	2	1	CMUN	1000	1	100	4	30415	4	1216.6	109	9	85838	73677	0	215841	369124	113900	194	65	425	10	136	0
62	507315	4.79566e+06	0	0	0	3707	1046.8	1.0468	60	1	6939	7	485.73	60	10	77254.3	11620	0	0	101060	659863	41	85	215	113	369	0
63	506887	4.79299e+06	jabali	2	1	CTH	1010	1.01	40	3	73312	9	6598.08	94	12	64378.5	253364	0	0	124541	394637	83	55	219	10	30	1
64	508105	4.79179e+06	jabali	2	1	631	1056	1.056	180	2	30759	4	1230.36	73	12	64378.5	117504	0	65956	312283	276799	298	101	334	3	10	0
65	506174	4.79146e+06	0	0	0	3752	1002	1.002	160	3	9254	4	370.16	50	8	96567.9	37157	0	0	0	735386	1037	3	3	110	547	0
66	503805	4.79226e+06	jabali	2	1	3752	1033	1.033	160	6	9254	4	370.16	80	9	85838	11482	0	3903	838	756319	1032	112	516	112	315	0
67	502807	4.79068e+06	jabali	2	1	A8	1004	1.004	120	3	119113	7	8337.91	71	5	154508		0	0	0	739242	112	109	215	36	187	1
68	505727	4.79082e+06	0	0	0	625	1051	1.051	10	0	38161	4	1526.44	85	4	193136	41048	0	0	0	666762	1568	10	10	324	3386	0
69	514981	4.78999e+06	jabali	2	1	CTH	1005	1.005	120	2	43352	12	5202.24	120	7	110363	75830	0	0	324704	372008	46	86	257	41	246	1
70	516142	4.78806e+06	jabali	2	1	CTH	1042.65	1.04265	100	3	20082	12	2409.84	120	10	77254.1	2076	0	77036	460088	233341	114	221	395	61	173	1
71	511044	4.79155e+06	0	0	0	CTH	1000	1	120	3	42761	12	5131.32	100	7	110363	5304	0	0	413168	354070	233	135	366	10	301	1
73	513269	4.79062e+06	jabali	2	1	CTH	1246.47	1.24647	120	2	42761	12	5131.32	120	3	257514		0	0	416913	355630	440	119	213	49	107	1
74	513174	4.7888e+06	0	0	0	3732	1020.09	1.02009	320	3	1839	2	36.78	60	2	386272		0	0	764164	8379	349	740	1081	3	186	0
75	511129	4.78861e+06	0	0	0		1414.02	1.41402	280	3	1289	1	12.89	40	3	257514		0	0	678216	94327	155	531	1300	3	10	0
76	512698	4.78691e+06	0	0	0	A8	1025	1.025	60	1	43621	10	4362.1	120	10	77254.3	191	0	51969	57747	662636	722	57	61	165	1132	1
77	513041	4.78606e+06	corzo	1	1	634	1005	1.005	40	3	15360	9	1382.4	80	10	77254.3	39717	0	24584	265924	442318	99	28	28	294	600	0
78	517863	4.78647e+06	corzo	1	1	634	1025	1.025	140	2	25571	13	3324.23	68	10	77254.3	9109	0	90072	443569	229793	114	50	80	42	144	0
79	515209	4.7867e+06	0	0	0	A8	1002	1.002	120	4	30121	11	3313.31	120	12	64378.5	62500	0	0	455483	254559	39	92	92	5	20	1
80	516056	4.784e+06	0	0	0	240	1017.81	1.01781	60	1	14762	17	2509.54	43	11	70231.1		0	0	227991	544551	197	3	3	163	457	0
81	520793	4.78428e+06	corzo	1	1	635	1039.91	1.03991	100	5	9664	17	1642.88	70	18	42919	103208	0	0	456277	213057	65	32	32	186	418	0
82	518462	4.78321e+06	jabali	2	1	240	1080	1.08	100	2	15429	17	2622.93	71	11	70231.1	11053	0	0	237821	523668	15	13	13	175	175	0
83	522809	4.78777e+06	corzo	1	1	635	1159.05	1.15905	200	3	16139	8	1291.12	90	9	85838.2	15188	0	47066	507807	202483	100	130	130	3	10	0
84	524369	4.78853e+06	jabali	2	1	635	1042	1.042	160	3	15631	8	1250.48	90	7	110363	13540	0	0	573294	185709	61	129	450	3	56	0
85	521943	4.78627e+06	0	0	0	635	1028	1.028	100	3	16139	8	1291.12	90	11	70231.2	18925	0	21172	88092	644354	254	30	61	38	674	0
86	525491	4.79061e+06	corzo	1	1	635	1000	1	60	3	15229	7	1066.03	80	8	96567.9	1374	0	51216	376899	343054	41	101	117	100	207	0
87	525548	4.79212e+06	corzo	1	1	635	1010.22	1.01022	40	1	15229	7	1066.03	68	4	193136	856	0	0	241740	529946	100	20	77	54	388	0
88	527279	4.78887e+06	corzo	1	1	3231	1210.52	1.21052	160	3	623	5	31.15	60	5	154508	1989	0	0	542111	228442	190	334	334	3	242	0
89	525558	4.78744e+06	0	0	0	3332	1281.16	1.28116	140	3	629	5	31.45	50	7	110363	10528	0	28317	672388	61310	129	540	700	3	10	0
90	529324	4.78985e+06	0	0	0	3222	1233.55	1.23355	280	3	221	5	11.05	50	11	70231.1	113010	0	0	420858	238674	528	34	34	3	221	0
91	528506	4.79262e+06	0	0	0	3222	1131.51	1.13151	220	3	550	5	27.5	70	6	128757	24733	0	0	665900	81910	324	293	750	3	10	0
92	525367	4.79345e+06	corzo	1	1	635	1001.12	1.00112	20	2	15259	7	1068.13	68	11	70231.1	9277	0	11772	235402	516091	50	60	235	3	80	0
93	526043	4.7962e+06	0	0	0	2265	1029	1.029	20	2	9688	7	678.16	40	7	110363	11043	0	0	107400	654100	321	3	3	246	917	0
94	527346	4.79731e+06	jabali	2	1	2238	1032.29	1.03229	20	2	9628	5	481.4	85	12	64378.6	20582	0	29689	338308	383964	83	44	366	10	128	0
95	513535	4.79778e+06	0	0	0	3102	1033	1.033	40	1	3994	6	239.64	70	5	154508	849	0	0	25691	746002	141	85	134	133	466	0
96	514896	4.79638e+06	jabali	2	1	3102	1000	1	60	2	1008	6	60.48	70	8	96567.8	8779	0	0	149865	613898	148	40	137	157	457	0
97	516902	4.79845e+06	corzo	1	1	3123	1366.1	1.3661	80	1	1153	4	46.12	60	8	96567.8	72407	0	24524	287512	388099	139	171	722	14	34	0
98	517264	4.7953e+06	0	0	0	4118	1136.48	1.13648	60	2	538	4	21.52	50	9	85838.2	18353	0	0	296683	457508	95	104	294	3	10	0
99	519547	4.79734e+06	jabali	2	1	2121	1138	1.138	140	4	2320	6	139.2	70	15	51502.9	76281	0	61296	333825	301141	62	162	292	3	20	0
100	516056	4.80023e+06	0	0	0	4105	1000	1	60	1	1066	4	42.64	60	10	77254.4	10907	0	35139	179161	547337	208	104	288	3	10	0
101	520926	4.80063e+06	0	0	0	3123	1018.01	1.01801	380	2	1153	4	46.12	70	4	193136		0	130801	586935	54807	314	840	1008	3	10	0
102	516370	4.80251e+06	0	0	0	631	1014	1.014	100	2	9405	6	564.3	70	7	110363	738	0	2446	212932	556426	206	26	87	67	216	0
103	516180	4.80381e+06	jabali	2	1	2101	1149.42	1.14942	140	2	4056	5	202.8	60	6	128757	33459	0	0	151228	587855	179	59	381	28	158	0
104	518862	4.8049e+06	0	0	0	631	1130.73	1.13073	360	3	5755	5	287.75	60	4	193136	298	0	75852	518705	177688	366	510	755	3	10	0
105	516027	4.80867e+06	0	0	0	3101	1021.85	1.02185	20	1	820	4	32.8	40	10	67204.7	13291	0	28969	27058	551066	51	10	10	261	1356	0
106	519746	4.8105e+06	0	0	0	3101	1028	1.028	240	4	820	4	32.8	30	9	85838	4630	71788	261824	297893	96012	868	109	346	29	130	0
107	520631	4.80871e+06	0	0	0	3101	1515.07	1.51507	220	5	820	4	32.8	40	7	110363	63030	0	36763	470743	202006	345	369	445	3	10	0
108	519889	4.80651e+06	jabali	2	1	631	1523.87	1.52387	240	5	5186	5	259.3	70	12	64378.5	85032	0	26663	420054	240793	219	236	1616	62	156	0
109	522723	4.80713e+06	0	0	0	2235	1061.48	1.06148	60	3	7890	7	552.3	50	18	38994.8	101214	24645	5614	18767	545469	363	3	3	270	670	0
110	524483	4.80477e+06	0	0	0	2235	1206.84	1.20684	40	3	7595	7	531.65	50	12	60282.9	79572	2145	6532	209565	407996	146	3	10	144	340	0
111	524350	4.80267e+06	0	0	0	2235	1007.35	1.00735	40	1	7845	7	549.15	60	10	77254.3	14693	95784	0	55766	606300	451	21	254	38	125	0
112	525662	4.8058e+06	jabali	2	1	3234	1031.37	1.03137	40	3	2759	3	82.77	80	19	34847.4		93547	342039	85999	110165	95	181	384	3	10	0
113	526081	4.8036e+06	corzo	1	1	3234	1000	1	20	2	2759	3	82.77	60	13	45930.6	24166	57462	11280	59144	445046	189	39	84	18	119	0
114	526766	4.80196e+06	jabali	2	1	3234	1010.32	1.01032	20	2	2759	3	82.77	80	14	54095.9	30738	121849	0	93562	511194	155	170	698	3	10	0
115	525225	4.80078e+06	jabali	2	1	2235	1000	1	40	4	8847	7	619.29	80	8	96567.9	67679	95347	0	362472	247045	531	41	214	100	369	0
116	528601	4.80526e+06	corzo	1	1	3234	1078.67	1.07867	80	5	2759	3	82.77	60	9	85838.2	8066	12667	88744	343198	319869	3	41	60	5	12	0
117	527260	4.80632e+06	0	0	0	3234	1032.65	1.03265	160	4	2759	3	82.77	80	19	37737.8	8612	118752	194433	315558	79664	46	162	523	19	245	0
118	529448	4.80254e+06	0	0	0	2237	1149.53	1.14953	80	6	2695	5	134.75	80	9	85838	26234	3626	118483	429101	195098	15	359	707	3	10	0
119	530342	4.80434e+06	corzo	1	1	4283	1063.9	1.0639	160	3	456	5	22.8	60	11	70231.1	163055	0	0	110721	498766	298	23	71	90	257	0
120	531245	4.8032e+06	jabali	2	1	3239	1190.47	1.19047	120	3	1099	4	43.96	50	14	55181.7	45703	16620	10746	261978	437497	332	3	15	150	317	0
121	532767	4.8031e+06	corzo	1	1	3239	1107.25	1.10725	40	4	1099	4	43.96	80	7	110363	90313	0	69511	217709	395008	859	115	235	220	477	0
122	531769	4.80077e+06	corzo	1	1	2238	1081.25	1.08125	360	4	1982	5	99.1	60	10	77254.3	73164	8853	75294	539364	75868	262	147	1247	3	10	0
123	528316	4.80095e+06	corzo	1	1	2238	2116	2.116	60	3	921	5	46.05	50	8	96567.8	12059	224423	0	221534	314526	590	249	333	3	10	0
124	528126	4.79919e+06	jabali	2	1	2238	1000	1	10	0	8259	4	330.36	50	18	42919.1	28771	0	9068	84499	650205	224	19	82	137	360	0
125	534184	4.8034e+06	0	0	0	3481	1311.01	1.31101	100	5	219	4	8.76	30	16	47703.1	88466	0	120285	382993	171505	483	39	352	3	29	0
126	535516	4.80176e+06	jabali	2	1	3238	1367	1.367	140	5	1102	5	55.1	70	8	96567.9	33187	20079	66070	532892	120315	157	460	466	3	10	0
127	534127	4.80025e+06	0	0	0	2238	1237.77	1.23777	280	3	1982	5	99.1	30	10	77254.2	5166	39472	62990	590026	74888	98	105	1349	3	10	0
128	536334	4.80015e+06	0	0	0	2238	1414.71	1.41471	180	3	1869	5	93.45	50	8	96567.9	11711	1237	0	360321	399274	2500	130	297	3	206	0
129	537095	4.80101e+06	jabali	2	1	3238	1003.49	1.00349	120	2	1854	5	92.7	50	13	59426.2		119497	25278	179971	447795	1036	15	15	112	400	0
130	538826	4.80136e+06	jabali	2	1	2238	1406.52	1.40652	120	3	3588	5	179.4	50	11	70231.2	6243	61330	3574	209877	491519	1509	38	223	72	154	0
131	541470	4.80081e+06	0	0	0	3438	1504.34	1.50434	120	3	496	5	24.8	50	10	75277.7	4461	0	119715	460706	167895	460	377	592	3	10	0
132	539967	4.80051e+06	0	0	0	2405	1197.61	1.19761	60	4	5437	5	271.85	50	10	77254.1	32157	24074	0	247539	468771	71	3	3	80	402	0
133	541946	4.79922e+06	0	0	0	4449	1157.36	1.15736	160	5	841	4	33.64	60	8	96567.8	11053	0	62419	378917	320153	85	48	206	3	134	0
134	538778	4.79872e+06	jabali	2	1	3447	1080.57	1.08057	40	5	1484	5	74.2	70	11	70231.1	43359	53920	14710	454433	206120	41	95	394	3	35	0
135	537142	4.79767e+06	corzo	1	1	3447	1138	1.138	40	4	1484	5	74.2	60	10	77254.3	17692	245449	0	268049	241353	38	98	234	3	10	0
136	543410	4.79847e+06	0	0	0	3438	1629.85	1.62985	40	3	671	5	33.55	30	20	36070.8	69333	24679	27067	466965	133372	73	460	1739	3	10	0
137	545579	4.7977e+06	0	0	0	3438	1271.39	1.27139	120	4	671	5	33.55	30	6	128294		0	36450	586148	147168	50	303	1266	3	25	0
138	541004	4.79727e+06	jabali	2	1	2405	1041.43	1.04143	100	4	5068	5	253.4	80	14	55181.6	10178	283668	0	348922	129774	69	315	340	3	10	0
139	541327	4.79656e+06	corzo	1	1	2405	1004.51	1.00451	60	1	5068	5	253.4	80	7	110363	18212	22915	0	552693	178722	88	109	442	3	10	0
140	545950	4.79664e+06	0	0	0	638	1105	1.105	20	0	7859	8	628.72	30	9	85838	17171	0	0	356299	399072	136	3	3	91	405	0
141	543410	4.79549e+06	0	0	0	638	1070	1.07	80	5	7350	9	661.5	50	7	110363	8090	0	0	301164	463288	30	3	3	87	876	0
142	542022	4.79456e+06	0	0	0	2405	1335.24	1.33524	140	3	3649	6	218.94	30	7	110363	50637	0	0	670891	51014	20	426	814	3	10	0
143	540956	4.7925e+06	corzo	1	1	633	1274	1.274	100	2	9001	9	810.09	80	12	64378.7	59245	42171	0	435057	236071	25	79	80	3	24	0
144	540338	4.79061e+06	corzo	1	1	633	1028	1.028	80	0	7051	9	634.59	50	12	64378.4	4095	7101	7281	226969	527095	48	3	3	187	622	0
145	537409	4.79134e+06	corzo	1	1	3448	1151.98	1.15198	300	5	629	5	31.45	50	8	96567.9	631	65622	47638	528358	130294	590	49	49	10	162	0
146	543686	4.79261e+06	0	0	0	4403	1183.79	1.18379	120	4	322	5	16.1	50	11	70231.1	35487	0	87631	531263	118161	10	120	1313	3	129	0
147	536905	4.79481e+06	0	0	0	3447	1022.26	1.02226	60	3	992	5	49.6	80	9	85838	14	139320	13445	554404	65359	128	150	753	3	10	0
148	534061	4.79318e+06	corzo	1	1	3447	1017.27	1.01727	120	4	678	6	40.68	80	4	193136		0	0	646747	125795	60	110	270	3	39	0
149	536248	4.79281e+06	0	0	0	3448	1108.66	1.10866	200	4	629	5	31.45	50	8	96567.9	640	15366	0	513692	242845	272	241	387	3	10	0
150	543325	4.788e+06	0	0	0	2636	1629.39	1.62939	200	3	853	7	59.71	40	7	110363	33227	0	11689	506029	221598	221	340	480	3	10	0
151	541318	4.78751e+06	0	0	0	3950	1327	1.327	120	4	846	9	76.14	50	7	110363	9870	0	0	491917	270755	430	47	123	3	17	0
152	538655	4.78964e+06	corzo	1	1	633	1041.55	1.04155	140	0	9206	9	828.54	90	6	128757		0	0	403261	369281	129	67	500	118	316	0
153	538436	4.78777e+06	jabali	2	1	633	1031	1.031	180	4	7990	11	878.9	95	3	257514		0	0	569219	203323	15	58	757	3	83	0
154	535687	4.789e+06	corzo	1	1	2224	1709.67	1.70967	220	4	809	6	48.54	50	7	110363	14895	0	0	586441	171207	195	353	530	3	10	0
155	537666	4.78624e+06	jabali	2	1	633	1059	1.059	220	5	7990	9	719.1	95	3	257514	16760	0	0	752813	2970	10	1419	1419	3	10	0
156	532615	4.78984e+06	corzo	1	1	3231	1410.56	1.41056	320	2	496	5	24.8	50	6	128757	33146	0	0	578633	160763	164	195	435	3	10	0
157	533347	4.79737e+06	0	0	0	3242	1242.35	1.24235	280	4	1147	4	45.88	60	6	128757	4118	16257	0	417264	334904	295	32	253	3	203	0
158	530741	4.79698e+06	corzo	1	1	3242	1011.51	1.01151	160	7	1147	4	45.88	80	6	128757	101685	0	0	641995	28862	33	60	1712	3	10	0
159	531597	4.79943e+06	0	0	0	3242	1123.7	1.1237	260	2	1147	4	45.88	60	4	193136		156810	5791	235150	374791	424	65	120	108	369	0
160	528801	4.79523e+06	0	0	0	2224	1019.46	1.01946	60	5	694	6	41.64	70	8	96567.9	48387	0	0	515110	209046	79	72	224	3	10	0
161	527926	4.79472e+06	0	0	0	3224	1105.86	1.10586	80	2	694	6	41.64	80	6	128757	25373	0	0	470537	276632	166	139	314	3	20	0
162	529781	4.79297e+06	corzo	1	1	2224	1286.45	1.28645	140	4	694	6	41.64	70	8	96567.8	49156	0	0	266682	456704	18	230	230	3	10	0
163	529857	4.79205e+06	jabali	2	1	2224	1712.07	1.71207	120	3	855	6	51.3	50	5	154509		0	0	470502	302041	33	60	314	52	137	0
164	531540	4.79119e+06	0	0	0	2224	1772.47	1.77247	180	3	855	6	51.3	50	5	154509	24535	0	0	400969	347039	51	101	123	3	139	0
165	530542	4.78864e+06	corzo	1	1	3231	1352.93	1.35293	440	5	513	5	25.65	50	5	154508	72489	0	45136	654917	0	366	100	1278	3	10	0
166	529914	4.78779e+06	jabali	2	1	3231	1288.64	1.28864	440	6	513	5	25.65	80	6	128757	113753	0	32323	580923	45543	174	134	906	3	10	0
167	527688	4.78727e+06	0	0	0	3222	1189.08	1.18908	380	4	194	5	9.7	60	6	128757	3030	0	13217	733397	22899	77	721	721	3	10	0
168	527070	4.78594e+06	0	0	0	3222	1089.73	1.08973	340	3	194	5	9.7	60	4	193136		0	0	698603	73940	126	62	647	36	120	0
169	536933	4.78437e+06	corzo	1	1	633	1160	1.16	400	2	7632	12	915.84	95	4	193136		0	0	522352	250190	212	47	604	30	95	0
170	536315	4.78323e+06	jabali	2	1	633	1345	1.345	480	5	7632	12	915.84	95	4	193136		0	0	541552	230990	150	208	440	3	10	0
171	535782	4.78285e+06	corzo	1	1	633	1032	1.032	380	3	8443	11	928.73	95	3	257514		0	0	499150	273392	111	61	191	45	135	0
172	535040	4.78255e+06	corzo	1	1	633	1048	1.048	320	5	8443	11	928.73	95	6	128757	16601	0	0	669011	86930	25	116	603	3	10	0
173	534650	4.78128e+06	jabali	2	1	633	1019	1.019	240	2	8443	11	928.73	95	13	59426.3	167570	0	25570	186151	393251	198	89	144	52	172	0
174	539292	4.78234e+06	0	0	0	2301	1262.76	1.26276	280	4	5357	6	321.42	60	9	85837.9	191	0	4707	675807	91836	15	82	82	3	10	0
175	537504	4.78242e+06	0	0	0	3302	1066.66	1.06666	340	2	3847	6	230.82	60	5	154509	8432	0	0	510423	253688	428	15	44	52	125	0
176	538084	4.78138e+06	corzo	1	1	634	1792	1.792	340	1	6697	14	937.58	60	11	70231.1	38043	0	0	487957	246542	390	173	260	3	10	0
177	536581	4.78114e+06	0	0	0	3342	1149.52	1.14952	320	4	285	6	17.1	60	9	85838	36766	0	0	311220	424556	402	119	734	3	10	0
178	539634	4.78139e+06	0	0	0	634	1085	1.085	300	4	6697	14	937.58	60	7	110363		0	0	576965	195577	78	104	104	3	10	0
179	539473	4.78038e+06	0	0	0	A8	1000	1	240	2	22485	16	3597.6	120	13	59426.4	39292	0	0	580882	152369	103	219	530	14	118	1
180	537428	4.77992e+06	0	0	0	A8	1000	1	300	4	23191	15	3478.65	120	10	77254.3		0	9312	210729	552502	62	105	105	68	235	1
181	536838	4.78019e+06	0	0	0	634	1108.31	1.10831	220	2	6296	11	692.56	63	10	77254.2		0	0	41770	730772	644	20	20	428	850	0
182	535801	4.77938e+06	corzo	1	1	634	1000	1	240	4	9445	7	661.15	70	4	193136		0	0	457562	314981	49	85	220	31	374	0
183	535221	4.77962e+06	0	0	0	A8	1133.06	1.13306	240	3	23191	15	3478.65	120	6	128757		0	0	332989	439553	456	47	391	99	273	1
184	533119	4.78019e+06	corzo	1	1	633	1043	1.043	160	1	10202	10	1020.2	95	12	64378.4	21560	0	0	78907	672074	362	220	407	39	85	0
185	533947	4.77932e+06	0	0	0	634	1250	1.25	180	4	11664	9	1049.76	50	5	154509		0	0	493100	279443	98	3	3	81	384	0
186	532520	4.77955e+06	0	0	0	A8	1026	1.026	120	0	23191	15	3478.65	120	11	70231.4	18903	0	1892	35448	716302	82	88	260	10	141	1
187	530998	4.78006e+06	0	0	0	634	1003.93	1.00393	110	0	11664	9	1049.76	80	8	96567.9	25749	0	0	39410	707384	31	70	70	10	769	0
188	531959	4.78202e+06	corzo	1	1	3341	1024.09	1.02409	220	3	1412	6	84.72	80	8	96567.9	6456	0	0	552186	213901	314	144	263	47	270	0
189	530047	4.78336e+06	corzo	1	1	3341	1005.54	1.00554	300	3	1412	6	84.72	80	5	154509	38922	0	0	581785	151836	102	237	1302	3	10	0
190	529162	4.78182e+06	corzo	1	1	3341	1771.05	1.77105	200	3	1412	6	84.72	50	7	110363	5043	0	0	438716	328783	269	3	3	40	245	0
191	530694	4.78118e+06	0	0	0	3341	1022.49	1.02249	200	3	1412	6	84.72	80	10	77254.4		0	0	422690	349854	881	268	440	3	10	0
192	529857	4.77971e+06	0	0	0	3333	1050	1.05	120	1	12188	6	731.28	50	3	257514		0	0	14956	757587	126	3	3	997	2168	0
193	531474	4.77789e+06	corzo	1	1	636	1002	1.002	140	2	16821	10	1682.1	50	13	59426.3	20768	0	11006	183332	557436	202	3	3	278	658	0
194	535145	4.77854e+06	corzo	1	1	3321	1195	1.195	200	2	3080	9	277.2	50	5	154508		0	0	411833	360709	178	151	304	3	81	0
195	536477	4.77681e+06	corzo	1	1	3321	1273	1.273	240	3	6616	16	1058.56	60	9	85838.1	7178	0	0	554993	210372	118	161	292	3	10	0
196	533091	4.77593e+06	0	0	0	636	1010	1.01	180	1	13526	11	1487.86	64	17	45443.7	133409	0	0	294136	344998	72	3	3	126	509	0
197	535288	4.77542e+06	corzo	1	1	3331	1000	1	180	3	8758	7	613.06	64	11	70231.1	69167	0	0	506327	197048	57	95	167	67	142	0
198	539492	4.77365e+06	jabali	2	1	636	1654.23	1.65423	320	4	6616	16	1058.56	80	5	154509	7072	0	15936	744674	4861	334	816	816	3	10	0
199	538455	4.77344e+06	jabali	2	1	636	1052	1.052	260	2	6616	16	1058.56	80	5	154508		0	0	369350	403192	5	93	384	50	154	0
200	537637	4.77493e+06	0	0	0	636	1015	1.015	200	1	5578	20	1115.6	50	6	128757		0	0	145126	627417	270	3	3	343	876	0
201	536553	4.77201e+06	0	0	0	3313	1476.08	1.47608	440	4	634	5	31.7	30	2	386272	2782	0	0	769761	0	437	1731	1731	3	10	0
202	534964	4.77113e+06	0	0	0	3313	1045.29	1.04529	260	4	634	5	31.7	30	7	110363	115255	0	0	580533	76755	22	78	601	3	10	0
203	533880	4.7727e+06	0	0	0	4302	1010	1.01	220	4	634	5	31.7	60	6	128757		0	0	466845	305699	37	101	400	74	167	0
204	533595	4.77453e+06	0	0	0	4302	1041	1.041	200	3	1395	9	125.55	50	7	110363	51408	0	0	328966	392168	69	10	10	43	266	0
205	530665	4.77546e+06	0	0	0	3023	1016	1.016	220	1	1072	9	96.48	50	12	64378.6	59873	0	0	335237	377433	17	129	694	3	312	0
206	529676	4.77385e+06	0	0	0	pista	1202.61	1.20261	380	4	25	0	0	30	10	77254.2	144343	0	36379	472721	119099	55	77	1261	90	190	0
207	530570	4.77187e+06	0	0	0	pista	1079.82	1.07982	720	6	25	0	0	20	8	96567.8	508430	535	103712	44785	115080	5	1539	1639	3	10	0
208	528658	4.77692e+06	jabali	2	1	623	1010	1.01	180	1	6999	12	839.88	54	9	85838	8162	26276	0	239186	498918	131	47	47	82	408	0
209	527450	4.77516e+06	0	0	0	623	1367	1.367	240	6	4496	10	449.6	54	12	64378.5	19710	349371	0	237723	165738	203	151	584	3	10	0
210	528430	4.77423e+06	corzo	1	1	623	1037.64	1.03764	420	4	4496	10	449.6	54	3	257514	18134	0	62111	692298	0	230	707	810	3	10	0
211	528753	4.77306e+06	0	0	0	623	1384	1.384	520	5	4496	10	449.6	54	7	110363	134243	0	6755	517079	114466	232	138	986	3	38	0
212	528649	4.77167e+06	corzo	1	1	623	1003	1.003	680	2	4496	10	449.6	80	10	77254.3	238441	0	71504	346132	116466	90	286	455	3	10	0
213	527821	4.77013e+06	jabali	2	1	623	1008	1.008	640	5	4496	10	449.6	70	18	42919.1	150304	0	16261	500225	105754	8	733	867	3	10	0
214	527622	4.7674e+06	jabali	2	1	623	1018	1.018	600	3	3764	10	376.4	80	16	48283.9	27911	0	2655	476913	265064	140	116	196	3	10	0
215	525615	4.76934e+06	corzo	1	1	2543	1002	1.002	620	2	638	6	38.28	80	10	77254.3	6839	0	100754	479977	184973	159	718	1245	3	213	0
216	527089	4.76709e+06	0	0	0	2543	1030	1.03	600	1	638	6	38.28	80	11	70231.2	57600	0	23430	686330	5183	711	522	663	3	10	0
217	528230	4.7651e+06	0	0	0	3511	1043	1.043	580	4	805	5	40.25	40	10	77254.1	17883	0	0	431129	323529	51	35	79	95	191	0
218	527089	4.76588e+06	0	0	0	3542	1049	1.049	580	3	348	6	20.88	50	24	32189.3	184055	0	224920	142244	221324	33	70	70	3	63	0
219	525301	4.76391e+06	jabali	2	1	240	1008	1.008	600	2	4554	35	1593.9	85	22	35115.5	115663	13937	29219	51910	561812	188	145	145	185	467	0
220	524578	4.76644e+06	corzo	1	1	240	1000	1	600	2	4708	35	1647.8	85	10	77254.2	35381	0	13545	594746	128870	244	216	291	3	10	0
221	525063	4.76702e+06	0	0	0	pista	1418	1.418	640	1	25	1	0.25	30	4	193136	2244	0	0	642895	127404	426	490	600	47	146	0
222	523760	4.76771e+06	corzo	1	1	240	1000	1	600	2	4708	35	1647.8	85	9	85838.1	17707	0	102497	369145	283194	343	420	420	3	104	0
223	522105	4.76838e+06	0	0	0	pista	1415	1.415	480	4	25	1	0.25	40	6	128757		0	0	688691	83851	707	464	594	3	10	0
224	522438	4.76997e+06	0	0	0	240	1086.87	1.08687	360	4	4708	35	1647.8	50	16	48283.9	127260	0	0	551890	93393	138	518	518	3	10	0
225	523513	4.77087e+06	0	0	0	2543	1153.7	1.1537	580	4	638	6	38.28	40	6	128757	90425	0	0	682118	0	24	607	810	3	10	0
226	520840	4.77045e+06	0	0	0	3530	1010	1.01	380	4	190	5	9.5	50	16	48283.9	126285	0	0	400913	154273	15	371	371	3	136	0
227	520260	4.7723e+06	0	0	0	240	1010	1.01	220	4	5773	33	1905.09	50	10	77254.3	28991	0	0	207925	535627	51	35	73	32	65	0
228	521630	4.77427e+06	corzo	1	1	2543	1116	1.116	300	6	638	6	38.28	60	13	59426.4	62355	3835	120814	379246	206293	10	61	61	68	68	0
229	519375	4.77329e+06	jabali	2	1	240	1020	1.02	240	6	5773	33	1905.09	80	9	85838	55206	0	0	528729	188607	33	219	603	3	10	0
230	518434	4.77455e+06	0	0	0	3530	1010	1.01	200	2	1671	9	150.39	50	6	128757		0	0	387161	385381	67	15	15	116	357	0
231	515590	4.77402e+06	0	0	0	3513	1062.43	1.06243	360	4	459	6	27.54	70	4	193136	37253	0	0	725300	9990	754	833	833	3	10	0
232	513992	4.77115e+06	0	0	0	4514	1062.13	1.06213	580	4	243	5	12.15	50	11	70231.1	11701	0	181882	573681	5278	586	840	840	3	10	0
233	517844	4.77576e+06	jabali	2	1	240	1000	1	120	1	6177	33	2038.41	90	9	85838.1		0	0	193763	578780	42	89	140	12	398	0
234	517407	4.77655e+06	jabali	2	1	240	1002	1.002	140	1	9415	23	2165.45	90	10	77254.2	85515	0	0	136528	550499	81	129	440	3	202	0
235	519813	4.77694e+06	0	0	0	2543	1072	1.072	140	3	2813	10	281.3	60	10	77254.1		13170	0	390614	368757	10	56	314	3	120	0
236	521953	4.77698e+06	0	0	0	4546	1517	1.517	220	2	876	6	52.56	50	11	70231.1	18944	0	0	514440	239158	432	151	339	3	10	0
237	523684	4.77528e+06	0	0	0	4549	1195.5	1.1955	560	2	258	5	12.9	20	7	110363	41930	0	55126	675487	0	228	1233	1233	3	10	0
238	524169	4.7738e+06	0	0	0	4549	1416.26	1.41626	640	4	258	5	12.9	20	9	85838	50396	0	150940	571206	0	268	1520	1520	3	10	0
239	518215	4.77952e+06	corzo	1	1	corigorre	1070	1.07	100	2	11517	20	2303.4	71	6	128757		0	0	115347	657196	69	5	5	93	174	0
240	518263	4.7818e+06	corzo	1	1	corigorre	1016.06	1.01606	100	1	15429	17	2622.93	71	12	64378.6	44377	0	0	438821	289345	19	207	444	34	129	0
242	517026	4.7777e+06	jabali	2	1	240	1000	1	120	2	9415	23	2165.45	80	3	257514	15933	0	0	485266	271343	24	82	186	5	76	0
243	523199	4.78361e+06	0	0	0	634	1022	1.022	140	3	24023	11	2642.53	68	8	96567.9	39345	0	0	450784	282414	184	31	31	34	638	0
244	525339	4.78187e+06	corzo	1	1	634	1014	1.014	80	3	24023	11	2642.53	80	11	70231.2	69226	0	0	435672	267645	160	52	547	3	102	0
245	527099	4.78134e+06	jabali	2	1	634	1002	1.002	80	0	24023	11	2642.53	62	6	128757		0	177842	112969	481731	349	30	30	330	800	0
246	526927	4.78378e+06	0	0	0	3332	1371.17	1.37117	160	4	801	6	48.06	70	8	96567.8	29947	0	0	376451	366144	80	174	280	3	47	0
247	524683	4.78322e+06	0	0	0	A8	1009	1.009	80	2	32439	11	3568.29	120	9	85838	16486	0	0	37792	718264	113	61	250	15	144	1
248	522352	4.78486e+06	0	0	0	A8	1020	1.02	80	1	32439	11	3568.29	120	11	70231.2	8149	0	40710	108053	615631	39	62	62	169	232	1
249	510939	4.77151e+06	corzo	1	1	3513	1189	1.189	340	5	1406	6	84.36	60	9	85838.1	5489	0	0	523418	243636	15	127	258	19	48	0
250	508561	4.77213e+06	0	0	0	3513	1010	1.01	220	2	1406	6	84.36	60	6	128757	7426	0	0	409936	355182	12	29	63	115	234	0
251	506925	4.77038e+06	0	0	0	A68	1010	1.01	200	5	26532	14	3714.48	120	10	77254.3	10038	0	39528	433984	288993	84	316	413	10	45	1
252	506887	4.77193e+06	corzo	1	1	2522	1010	1.01	180	3	1922	8	153.76	70	10	77254.2	19244	0	9487	417572	326239	16	49	124	80	226	0
253	506859	4.77388e+06	0	0	0	A68	1005	1.005	180	1	26532	14	3714.48	120	7	110363	8668	0	0	211304	552571	396	161	419	374	847	1
254	510321	4.77287e+06	0	0	0	3513	1029.7	1.0297	280	3	25	1	0.25	60	7	110363	60589	0	0	506542	205411	22	328	328	3	10	0
255	505565	4.77552e+06	corzo	1	1	2522	1015	1.015	200	4	6660	9	599.4	70	10	77254.2	6097	14166	39702	374017	338560	123	71	608	3	166	0
256	511177	4.77741e+06	corzo	1	1	3524	1020	1.02	160	4	2014	9	181.26	80	13	59426.5	10804	0	22762	478222	260756	23	316	413	7	105	0
257	513402	4.77642e+06	0	0	0	3524	1101.64	1.10164	220	3	798	8	63.84	50	7	110363	15837	0	0	595751	160954	17	223	223	3	10	0
258	506488	4.77898e+06	0	0	0	A68	1002	1.002	120	3	34036	13	4424.68	120	13	59426.3	49552	0	5645	412908	304437	47	85	174	145	480	1
259	506212	4.77937e+06	0	0	0	625	1008	1.008	120	3	10794	9	971.46	70	17	45443.8	60891	0	35134	204898	471622	129	46	46	3	10	0
260	508932	4.77908e+06	0	0	0	3524	1154	1.154	140	3	2014	9	181.26	60	13	59426.5	8631	0	142	473574	290197	31	78	178	3	123	0
261	507838	4.78125e+06	corzo	1	1	625	1213	1.213	100	5	12268	10	1226.8	68	9	85838.1		0	60033	127539	584971	321	3	3	54	688	0
262	508086	4.78261e+06	jabali	2	1	625	1066.41	1.06641	100	2	16927	9	1523.43	61	10	77254.2	11091	0	171007	358666	231778	44	131	131	25	193	0
263	508485	4.78202e+06	0	0	0	A68	1008	1.008	60	2	34036	13	4424.68	120	10	77254.3	9606	0	88885	159749	514303	111	35	35	192	425	1
264	509103	4.78346e+06	corzo	1	1	625	1015	1.015	80	3	22379	14	3133.06	65	7	110363		0	79315	204356	472906	25	18	100	3	674	0
265	509997	4.78524e+06	jabali	2	1	625	1015	1.015	100	3	31340	12	3760.8	68	8	96568	35561	0	93	206555	530335	8	86	86	3	1219	0
266	507382	4.78676e+06	corzo	1	1	A8	1002	1.002	140	4	61585	7	4310.95	80	13	59426.2	255245	0	3427	22310	491559	376	67	887	38	130	1
267	506516	4.78706e+06	corzo	1	1	A8	1002	1.002	200	5	90767	9	8169.03	80	11	70231.1	250989	0	3033	102165	416355	96	316	316	24	75	1
268	502512	4.78948e+06	corzo	1	1	cad	1122	1.122	20	0	28129	9	2531.61	68	11	70231.1	115401	0	208708	5	448428	120	80	164	39	74	1
269	500790	4.78801e+06	corzo	1	1	cad	1000	1	40	4	21502	8	1720.16	103	24	32189.2	9189	0	89742	105505	568106	27	40	117	30	430	1
270	499611	4.7871e+06	corzo	1	1	cad	1000	1	60	4	22508	8	1800.64	103	11	70231.3	67145	0	88185	398545	218669	231	139	139	3	97	1
271	498812	4.78694e+06	jabali	2	1	cad	1081.44	1.08144	40	2	22235	6	1334.1	103	16	48283.9	87484	24413	97914	83904	478828	61	128	227	3	282	1
272	498574	4.78598e+06	corzo	1	1	cad	1004.42	1.00442	40	1	22235	7	1556.45	103	20	38627.2	44770	0	200509	130264	397001	207	194	319	3	15	1
273	497252	4.78493e+06	corzo	1	1	cad	1024.29	1.02429	60	5	22235	6	1334.1	103	7	110363	85586	0	462583	202371	22004	72	456	910	3	10	0
274	496824	4.78431e+06	jabali	2	1	cad	1000	1	60	4	22265	7	1558.55	103	15	51502.9	82591	0	279409	207762	202781	18	78	490	3	10	0
275	495122	4.78273e+06	corzo	1	1	3651	1054	1.054	60	3	1842	7	128.94	70	10	77254.2	219834	0	0	195549	357159	43	105	125	3	40	0
276	494941	4.78234e+06	jabali	2	1	cad	1012	1.012	80	2	15419	9	1387.71	103	9	85837.9	99083	0	0	353559	319899	69	135	1145	22	52	1
277	493942	4.78272e+06	jabali	2	1	cad	1004	1.004	180	4	15419	8	1233.52	90	7	110363	87049	0	0	648506	36987	203	200	200	24	89	1
278	492316	4.78346e+06	corzo	1	1	cad	1002	1.002	120	3	15419	9	1387.71	90	10	77254.1	27008	0	0	650274	95259	124	142	262	51	87	1
279	489653	4.78356e+06	corzo	1	1	cad	1004	1.004	160	1	17181	6	1030.86	90	5	154509	22005	0	0	390479	360059	110	81	137	3	779	0
280	495683	4.78199e+06	corzo	1	1	3621	1032.4	1.0324	60	1	4952	8	396.16	80	7	110363		0	16143	347036	409364	71	129	218	3	90	0
281	492744	4.78043e+06	0	0	0	3621	1025.18	1.02518	60	0	3087	6	185.22	50	7	110363	61439	0	14240	451735	245128	143	25	25	129	456	0
282	492069	4.78205e+06	corzo	1	1	3621	1328.32	1.32832	260	3	636	5	31.8	50	5	154508	27138	0	236514	494563	14326	265	84	1900	3	6	0
283	497005	4.78063e+06	0	0	0	3720	1248.63	1.24863	120	2	3042	6	182.52	60	5	154508		0	33968	539357	199217	80	53	410	12	69	0
284	488388	4.78313e+06	jabali	2	1	cad	1025	1.025	180	5	17181	6	1030.86	90	13	59426.3	30834	0	147701	264063	329944	210	128	189	232	440	0
285	486856	4.78332e+06	corzo	1	1	cad	1057	1.057	200	3	11974	8	957.92	90	10	77254.3	16755	24214	0	542337	189237	40	250	268	3	104	0
286	485620	4.78313e+06	corzo	1	1	636	1094	1.094	200	4	8988	8	719.04	90	12	64378.8	52207	0	17884	541025	161429	50	282	615	3	38	0
287	483718	4.78153e+06	corzo	1	1	636	1010	1.01	180	3	9089	7	636.23	90	11	70231.2		0	443699	139852	188992	199	92	130	71	373	0
288	487998	4.78512e+06	corzo	1	1	3602	1008.03	1.00803	140	3	4726	8	378.08	60	6	128757	22533	0	36144	487005	226862	34	244	316	3	163	0
289	490376	4.78416e+06	0	0	0	3602	1030	1.03	100	0	4357	6	261.42	40	11	70231.1	64025	0	0	36280	672237	164	3	3	101	784	0
290	492744	4.78604e+06	corzo	1	1	3631	1656.97	1.65697	220	5	965	4	38.6	80	10	77254.2	65217	0	113440	435056	158829	23	482	482	3	6	0
291	491736	4.78815e+06	0	0	0	3631	1095	1.095	180	1	965	4	38.6	50	9	85838.1	98069	0	0	105120	569354	15	152	383	3	281	0
